# Supplementary material for: The Interferon Response Inhibits HIV Particle Production by Induction of TRIM22
Source: PLoS Pathog. 2008 Feb 29;4(2):e1000007. doi: 10.1371/journal.ppat.1000007 (PMC2279259; doi:10.1371/journal.ppat.1000007)
Supplement: Table S1 — Top 52 probe sets affected by interferon beta treatment of HOS-CD4/CXCR4 cells. (0.02 MB XLS) [file ppat.1000007.s001.xls]

## Sheet: Sheet1
Probe Set	Fold Increase	Identifying Information	GenBank Accession Number
204439_at	1875.95	hypothetical protein, expressed in osteoblast (GS3686)	NM_006820.1
202869_at	235.258	2,5-oligoadenylate synthetase 1 (40-46 kD) (OAS1), transcript variant E18	NM_016816.1
201641_at	192.103	bone marrow stromal cell antigen 2 (BST2)	NM_004335.2
202411_at	112.853	interferon, alpha-inducible protein 27 (IFI27)	NM_005532.1
214022_s_at	95.3692	interferon induced transmembrane protein 1 (9-27)	AA749101
213293_s_at	85.9341	tripartite motif protein TRIM22	AA083478
204972_at	80.212	2-5oligoadenylate synthetase 2 (OAS2), transcript variant 1	NM_016817.1
210163_at	79.3649	interferon stimulated T-cell alpha chemoattractant precursor	AF030514.1
213797_at	60.0282	Consensus includes cig5 mRNA	AI337069
219211_at	55.9933	ubiquitin specific protease 18 (USP18)	NM_017414.1
201601_x_at	48.1678	interferon induced transmembrane protein 1 (9-27) (IFITM1)	NM_003641.1
205552_s_at	45.942	2,5-oligoadenylate synthetase 1 (40-46 kD) (OAS1), transcript variant E16	NM_002534.1
202637_s_at	41.2857	intercellular adhesion molecule 1 (CD54), human rhinovirus receptor	AI608725
206553_at	38.1111	2-5oligoadenylate synthetase 2 (OAS2), transcript variant 2	NM_002535.1
204698_at	36.9206	interferon stimulated gene (20kD) (ISG20)	NM_002201.2
206133_at	32.4126	XIAP associated factor-1 (HSXIAPAF1)	NM_017523.1
209969_s_at	29.933	Similar to signal transducer and activator of transcription 1, 91kD, clone MGC:3493	BC002704.1
209417_s_at	28.6393	Similar to interferon-induced protein 35, clone MGC:2935	BC001356.1
211122_s_at	25.1565	putative alpha chemokine (H174)	AF002985.1
202086_at	23.6325	myxovirus (influenza) resistance 1, homolog of murine (interferon-inducible protein p78) (MX1)	NM_002462.1
219593_at	22.5625	peptide transporter 3 (LOC51296)	NM_016582.1
203153_at	20.8614	interferon-induced protein with tetratricopeptide repeats 1 (IFIT1)	NM_001548.1
204994_at	20.4871	myxovirus (influenza) resistance 2, homolog of murine (MX2)	NM_002463.1
204415_at	19.3586	interferon, alpha-inducible protein (clone IFI-6-16) (G1P3), transcript variant 3	NM_022873.1
221087_s_at	19.1806	apolipoprotein L, 3 (APOL3)	NM_014349.1
206503_x_at	18.127	promyelocytic leukemia (PML)	NM_002675.1
211013_x_at	16.8235	tripartite motif protein TRIM19 lambda, promyelocytic leukemia	AF230411.1
209720_s_at	16.1429	serine (or cysteine) proteinase inhibitor, clade B (ovalbumin), member 3,	BC005224.1
219209_at	15.1816	melanoma differentiation associated protein-5 (MDA5)	NM_022168.1
1405_i_at	15.0167	Human T cell-specific protein (RANTES)	M21121
209459_s_at	14.5714	NPD009	AF237813.1
218400_at	14.3354	2-5oligoadenylate synthetase 3 (OAS3)	NM_006187.1
204747_at	13.6194	interferon-induced protein with tetratricopeptide repeats 4 (IFIT4)	NM_001549.1
209498_at	13.5354	transmembrane carcinoembryonic antigen BGPa (formerly TM1-CEA)	X16354.1
206271_at	13.52	toll-like receptor 3 (TLR3)	NM_003265.1
203453_at	13.3158	sodium channel, nonvoltage-gated 1 alpha (SCNN1A)	NM_001038.1
205141_at	12.9815	angiogenin, ribonuclease, RNase A family, 5 (ANG)	NM_001145.1
208436_s_at	12.8075	interferon regulatory factor 7 (IRF7), transcript variant c	NM_004030.1
222321_at	12.4746	CLONE=IMAGE:2366921 /UG=Hs.122158 ESTs	AI911273
M97935_MA_at	12.3623	transcription factor ISGF-3	AI911273
204533_at	12.3304	small inducible cytokine subfamily B (Cys-X-Cys), member 10 (SCYB10)	NM_001565.1
216147_at	12.0625	cDNA DKFZp761L23121 (from clone DKFZp761L23121)	AL353942.1
211840_s_at	12.0519	cAMP-specific phosphodiesterase HPDE4D1 variant (PDE4D)	U50157.1
203882_at	12.0189	interferon-stimulated transcription factor 3, gamma (48kD) (ISGF3G)	NM_006084.1
206529_x_at	11.4286	Pendred syndrome (SLC26A4)	NM_000441.1
220145_at	11.1667	hypothetical protein FLJ21159 (FLJ21159)	NM_024826.1
201042_at	11.1264	Contains two isoforms of the gene for TGM2 (transglutaminase 2 (C polypeptide, protein-glutamine-gamma-glutamyltransferase)	AL031651
205569_at	11.0632	similar to lysosome-associated membrane glycoprotein (TSC403)	NM_014398.1
206246_at	10.7268	6-phosphofructo-2-kinasefructose-2,6-biphosphatase 4 (PFKFB4)	NM_004567.1
200923_at	10.6605	lectin, galactoside-binding, soluble, 3 binding protein (galectin 6 binding protein) (LGALS3BP)	NM_005567.2
221886_at	10.6538	KIAA1277 protein	AL037701
205959_at	10.4923	matrix metalloproteinase 13 (collagenase 3) (MMP13)	NM_002427.2
